# Supplementary material for: Potential Molecular Mechanisms of Zhibai Dihuang Wan in Systemic Lupus Erythematosus Based on Network Biology
Source: Evid Based Complement Alternat Med. 2020 Apr 13;2020:7842179. doi: 10.1155/2020/7842179 (PMC7178533; doi:10.1155/2020/7842179)
Supplement: Supplementary Materials — The descriptions for supplementary data documents are as follows: supplementary data 1 comprises the active compounds' information in Zhibai Dihuang Wan, including molecule name, oral bioavailability (OB), drug likeness (DL), chemical structure, and affiliated herbs. Supplementary data 2 comprises the overlapped targets of Zhibai Dihuang Wan and systemic lupus erythematosus and their Uniprot ID. [file 7842179.f1.zip]

Archive with 2 entries (2 files):
- 7842179.f1/Supplementary data1.docx
- 7842179.f1/Supplementary data2.xlsx
