# Supplementary material for: Potential Molecular Mechanisms of Zhibai Dihuang Wan in Systemic Lupus Erythematosus Based on Network Biology
Source: Evid Based Complement Alternat Med. 2020 Apr 13;2020:7842179. doi: 10.1155/2020/7842179 (PMC7178533; doi:10.1155/2020/7842179)
Supplement: Supplementary Materials — The descriptions for supplementary data documents are as follows: supplementary data 1 comprises the active compounds' information in Zhibai Dihuang Wan, including molecule name, oral bioavailability (OB), drug likeness (DL), chemical structure, and affiliated herbs. Supplementary data 2 comprises the overlapped targets of Zhibai Dihuang Wan and systemic lupus erythematosus and their Uniprot ID. [file 7842179.f1.zip › 7842179.f1/Supplementary data2.xlsx]

## Sheet: Sheet1
Target ID	Target	Uniprot ID	Gene name
T-001	T-cell surface glycoprotein CD4	P01730	CD4
T-002	Tyrosinase	P14679	TYR
T-003	Sulfotransferase 1A3	P0DMM9	SULT1A3
T-004	72 kDa type IV collagenase	P08253	MMP2
T-005	Platelet-derived growth factor receptor beta	P09619	PDGFRB
T-006	Casein kinase II subunit alpha	P68400	CSNK2A1
T-007	Mitogen-activated protein kinase 1	P28482	MAPK1
T-008	Caspase-3	P42574	CASP3
T-009	Sulfotransferase family cytosolic 2B member 1	O00204	SULT2B1
T-010	DNA (cytosine-5)-methyltransferase 1	P26358	DNMT1
T-011	Catalase	P04040	CAT
T-012	Xanthine dehydrogenase/oxidase	P47989	XDH
T-013	Vascular endothelial growth factor A	P15692	VEGFA
T-014	Transcription factor AP-1	P05412	JUN
T-015	Aryl hydrocarbon receptor	P35869	AHR
T-016	Mitogen-activated protein kinase 8	P45983	MAPK8
T-017	Tumor necrosis factor	P01375	TNF
T-018	Matrix metalloproteinase-9	P14780	MMP9
T-019	Beta-glucuronidase	P08236	GUSB
T-020	Prostaglandin G/H synthase 2	P35354	PTGS2
T-021	Mitogen-activated protein kinase	Q16539	MAPK14
T-022	Interleukin-8	P10145	CXCL8
T-023	Epidermal growth factor receptor	P00533	EGFR
T-024	ATP-dependent translocase ABCB1	P08183	ABCB1
T-025	Apoptosis regulator Bcl-2	P10415	BCL2
T-026	Cytochrome c	P99999	CYCS
T-027	Superoxide dismutase [Mn], mitochondrial	P04179	SOD2
T-028	Apolipoprotein B-100	P04114	APOB
T-029	Receptor tyrosine-protein kinase erbB-2	P04626	ERBB2
T-030	Poly [ADP-ribose] polymerase 1	P09874	PARP1
T-031	Pro-epidermal growth factor	P01133	EGF
T-032	Catenin beta-1	P35222	CTNNB1
T-033	Phosphatidylinositol 4,5-bisphosphate 3-kinase catalytic subunit gamma isoform	P48736	PIK3CG
T-034	Prostaglandin G/H synthase 1	P23219	PTGS1
T-035	Alpha-synuclein	P37840	SNCA
T-036	Estrogen receptor beta	Q92731	ESR2
T-037	Cellular tumor antigen p53	P04637	TP53
T-038	Cytochrome P450 1A1	P04798	CYP1A1
T-039	Tumor necrosis factor receptor superfamily member 6	P25445	FAS
T-040	Interleukin-6	P05231	IL6
T-041	Interleukin-1 beta	P01584	IL1B
T-042	Peroxisome proliferator-activated receptor gamma	P37231	PPARG
T-043	Annexin A5	P08758	ANXA5
T-044	Signal transducer and activator of transcription 3	P40763	STAT3
T-045	C-C motif chemokine 2	P13500	CCL2
T-046	Caspase-9	P55211	CASP9
T-047	Superoxide dismutase [Cu-Zn]	P00441	SOD1
T-048	Glutathione reductase, mitochondrial	P00390	GSR
T-049	Interferon gamma	P01579	IFNG
T-050	Cytochrome P450 1A2	P05177	CYP1A2
T-051	DNA damage-inducible transcript 3 protein	P35638	DDIT3
T-052	Vascular endothelial growth factor receptor 2	P35968	KDR
T-053	Cyclin-A2	P20248	CCNA2
T-054	Cyclin-dependent kinase 1	P06493	CDK1
T-055	Early growth response protein 1	P18146	EGR1
T-056	Alpha-S1-casein	P47710	CSN1S1
T-057	Tyrosine-protein kinase SYK	P43405	SYK
T-058	Dihydrofolate reductase	P00374	DHFR
T-059	Canalicular multispecific organic anion transporter 1	Q92887	ABCC2
T-060	Serum albumin	P02768	ALB
T-061	Apoptosis regulator BAX	Q07812	BAX
T-062	Alpha-1-antitrypsin	P01009	SERPINA1
T-063	Adiponectin	Q15848	ADIPOQ
T-064	Choriogonadotropin subunit beta 3	P0DN86	CGB5
T-065	Interleukin-10	P22301	IL10
T-066	3-oxo-5-alpha-steroid 4-dehydrogenase 1	P18405	SRD5A1
T-067	Macrophage metalloelastase	P39900	MMP12
T-068	Clusterin	P10909	CLU
T-069	Epithelial discoidin domain-containing receptor 1	Q08345	DDR1
T-070	Beta-secretase 1	P56817	BACE1
T-071	Lymphocyte cytosolic protein 2	Q13094	LCP2
T-072	Proto-oncogene c-Fos	P01100	FOS
T-073	3-hydroxy-3-methylglutaryl-coenzyme A reductase	P04035	HMGCR
T-074	Myc proto-oncogene protein	P01106	MYC
T-075	Interleukin-12 subunit beta	P29460	IL12B
T-076	Glucose-6-phosphate 1-dehydrogenase	P11413	G6PD
T-077	Cadherin-5	P33151	CDH5
T-078	Sialidase-1	Q99519	NEU1
T-079	Cadherin-1	P12830	CDH1
T-080	Ephrin-A1	P20827	EFNA1
T-081	Nitric oxide synthase, inducible	P35228	NOS2
T-082	Brain-derived neurotrophic factor	P23560	BDNF
T-083	High affinity immunoglobulin epsilon receptor subunit alpha	P12319	FCER1A
T-084	High affinity immunoglobulin epsilon receptor subunit beta	Q01362	MS4A2
T-085	Growth arrest-specific protein 1	P54826	GAS1
T-086	Osteocalcin	P02818	BGLAP
T-087	Bcl-2-like protein 1	Q07817	BCL2L1
T-088	Cyclin-dependent kinase inhibitor 1	P38936	CDKN1A
T-089	Cyclic AMP-dependent transcription factor ATF-3	P18847	ATF3
T-090	POU domain, class 2, transcription factor 1	P14859	POU2F1
T-091	Nuclear factor erythroid 2-related factor 2	Q16236	NFE2L2
T-092	Interstitial collagenase	P03956	MMP1
T-093	Mitogen-activated protein kinase 3	P27361	MAPK3
T-094	Cyclin-dependent kinase 2	P24941	CDK2
T-095	Hypoxia-inducible factor 1-alpha	Q16665	HIF1A
T-096	Cytochrome P450 3A4	P08684	CYP3A4
T-097	Receptor-type tyrosine-protein kinase FLT3	P36888	FLT3
T-098	Cyclin-dependent kinase 4	P11802	CDK4
T-099	Nitric oxide synthase, endothelial	P29474	NOS3
T-100	Urokinase-type plasminogen activato...	P00749	PLAU
T-101	Nuclear factor NF-kappa-B p105 subunit	P19838	NFKB1
T-102	Endoplasmic reticulum chaperone BiP	P11021	HSPA5
T-103	1-phosphatidylinositol 4,5-bisphosphate phosphodiesterase gamma-1	P19174	PLCG1
T-104	Signal transducer and activator of transcription 1-alpha/beta	P42224	STAT1
T-105	Caspase-8	Q14790	CASP8
T-106	Heme oxygenase 1	P09601	HMOX1
T-107	Tumor necrosis factor ligand superfamily member 10	P50591	TNFSF10
T-108	Tissue factor	P13726	F3
T-109	Antithrombin-III	P01008	SERPINC1
T-110	Neutrophil elastase	P08246	ELANE
T-111	Baculoviral IAP repeat-containing protein 5	O15392	BIRC5
T-112	RAC-alpha serine/threonine-protein kinase	P31749	AKT1
T-113	Insulin-like growth factor 1 receptor	P08069	IGF1R
T-114	Mitogen-activated protein kinase 10	P53779	MAPK10
T-115	Apoptotic protease-activating factor 1	O14727	APAF1
T-116	Myeloperoxidase	P05164	MPO
T-117	Cytochrome P450 2E1	P05181	CYP2E1
T-118	Metalloproteinase inhibitor 1	P01033	TIMP1
T-119	Bone morphogenetic protein 6	P22004	BMP6
T-120	Low-density lipoprotein receptor	P01130	LDLR
T-121	Coagulation factor X	P00742	F10
T-122	Proliferating cell nuclear antigen	P12004	PCNA
T-123	Integrin alpha-M	P11215	ITGAM
T-124	Inhibitor of nuclear factor kappa-B kinase subunit alpha	O15111	CHUK
T-125	Focal adhesion kinase 1	Q05397	PTK2
T-126	Fibroblast growth factor 2	P09038	FGF2
T-127	Glutathione S-transferase P	P09211	GSTP1
T-128	Toll-like receptor 4	O00206	TLR4
T-129	Angiotensin-converting enzyme	P12821	ACE
T-130	Intercellular adhesion molecule 1	P05362	ICAM1
T-131	Tumor necrosis factor ligand superfamily member 6	P48023	FASLG
T-132	Nuclear receptor subfamily 1 group I member 2	O75469	NR1I2
T-133	Transcription factor p65	Q04206	RELA
T-134	Proto-oncogene tyrosine-protein kinase Src	P12931	SRC
T-135	Tyrosine-protein kinase JAK1	P23458	JAK1
T-136	Multidrug resistance-associated protein 1	P33527	ABCC1
T-137	Stromelysin-1	P08254	MMP3
T-138	Cyclic AMP-dependent transcription factor ATF-6 alpha	P18850	ATF6
T-139	Hepatocyte growth factor	P14210	HGF
T-140	Ras-related C3 botulinum toxin substrate 1	P63000	RAC1
T-141	N(G),N(G)-dimethylarginine dimethylaminohydrolase 2	O95865	DDAH2
T-142	Signal transducer and activator of transcription 6	P42226	STAT6
T-143	Interleukin-4	P05112	IL4
T-144	Vascular cell adhesion protein 1	P19320	VCAM1
T-145	E-selectin	P16581	SELE
T-146	Histone H2AX	P16104	H2AFX
T-147	Aryl hydrocarbon receptor nuclear translocator	P27540	ARNT
T-148	Phosphatidylinositol 3,4,5-trisphosphate 3-phosphatase and dual-specificity protein phosphatase	P60484	PTEN
T-149	Alkaline phosphatase, placental type	P05187	ALPP
T-150	Tyrosine 3-monooxygenase	P07101	TH
T-151	DNA (cytosine-5)-methyltransferase 3B	Q9UBC3	DNMT3B
T-152	Interleukin-1 receptor-associated kinase 1	P51617	IRAK1
T-153	Interleukin-1 receptor-associated kinase 4	Q9NWZ3	IRAK4
T-154	Signal transducer and activator of transcription 2	P52630	STAT2
T-155	Basement membrane-specific heparan sulfate proteoglycan core protein	P98160	HSPG2
T-156	Suppressor of cytokine signaling 3	O14543	SOCS3
T-157	Thyroid peroxidase	P07202	TPO
T-158	Src kinase-associated phosphoprotein 2	O75563	SKAP2
T-159	Estrogen receptor	P03372	ESR1
T-160	Androgen receptor	P10275	AR
T-161	NF-kappa-B inhibitor alpha	P25963	NFKBIA
T-162	G1/S-specific cyclin-D3	P30281	CCND3
T-163	DNA topoisomerase 1	P11387	TOP1
T-164	Pirin	O00625	PIR
T-165	Heat shock 70 kDa protein 4	P34932	HSPA4
T-166	Mitochondrial inner membrane protein OXA1L	Q15070	OXA1L
T-167	NAD-dependent protein deacetylase sirtuin-1	Q96EB6	SIRT1
T-168	Heat shock 70 kDa protein 1A	P0DMV8	HSPA1A
T-169	Heat shock cognate 71 kDa protein	P11142	HSPA8
T-170	Heat shock protein beta-1	P04792	HSPB1
T-171	Transcription factor Sp1	P08047	SP1
T-172	Heat shock protein HSP 90-alpha	P07900	HSP90AA1
T-173	G2/mitotic-specific cyclin-B1	P14635	CCNB1
T-174	Cytochrome P450 2A6	P11509	CYP2A6
T-175	Protein-tyrosine kinase 2-beta	Q14289	PTK2B
T-176	Receptor tyrosine-protein kinase erbB-3	P21860	ERBB3
T-177	Glucocorticoid receptor	P04150	NR3C1
T-178	Serum paraoxonase/arylesterase 1	P27169	PON1
T-179	Tyrosine-protein kinase Lyn	P07948	LYN
T-180	1-phosphatidylinositol 3-phosphate 5-kinase	Q9Y2I7	PIKFYVE
T-181	Glutathione hydrolase 1 proenzyme	P19440	GGT1
T-182	Lactoperoxidase	P22079	LPO
T-183	Phospholipase A2, membrane associated	P14555	PLA2G2A
T-184	Interleukin-2	P60568	IL2
T-185	Bcl-2 homologous antagonist/killer	Q16611	BAK1
T-186	Arachidonate 5-lipoxygenase	P09917	ALOX5
T-187	Thymidylate synthase	P04818	TYMS
T-188	DNA polymerase beta	P06746	POLB
T-189	Glial fibrillary acidic protein	P14136	GFAP
T-190	Growth arrest and DNA damage-inducible protein GADD45 alpha	P24522	GADD45A
T-191	Cytochrome P450 2C9	P11712	CYP2C9
T-192	DNA nucleotidylexotransferase	P04053	DNTT
T-193	Oxidized low-density lipoprotein receptor 1	P78380	OLR1
T-194	Caspase-1	P29466	CASP1
T-195	Cytochrome P450 2D6	P10635	CYP2D6
T-196	Lamina-associated polypeptide 2	H0YJH7	TMPO
T-197	Tissue-type plasminogen activator	P00750	PLAT
T-198	Cytochrome P450 2B6	P20813	CYP2B6
T-199	Casein kinase II subunit beta	P67870	CSNK2B
T-200	Beta-nerve growth factor	P01138	NGF
T-201	Endothelin-1	P05305	EDN1
T-202	Phosphatidylinositol 4,5-bisphosphate 3-kinase catalytic subunit delta isoform	O00329	PIK3CD
T-203	1-phosphatidylinositol 4,5-bisphosphate phosphodiesterase gamma-2	P16885	PLCG2
T-204	Transforming growth factor beta-1 proprotein	P01137	TGFB1
T-205	Phosphatidylinositol 3-kinase catalytic subunit type 3	Q8NEB9	PIK3C3
T-206	Phosphatidylinositol 4-phosphate 3-kinase C2 domain-containing subunit alpha	O00443	PIK3C2A
T-207	Deoxyribonuclease-1	P24855	DNASE1
T-208	Serine/threonine-protein kinase pim-1	P11309	PIM1
T-209	CCAAT/enhancer-binding protein beta	P17676	CEBPB
T-210	3-hydroxyisobutyryl-CoA hydrolase, mitochondrial	Q6NVY1	HIBCH
T-211	Heat shock-related 70 kDa protein 2	P54652	HSPA2
T-212	Sex hormone-binding globulin	P04278	SHBG
T-213	ATP synthase subunit alpha, mitochondrial	P25705	ATP5F1A
T-214	CASP8 and FADD-like apoptosis regulator	O15519	CFLAR
T-215	Platelet glycoprotein 4	P16671	CD36
T-216	Eukaryotic translation initiation factor 2 subunit 1	P05198	EIF2S1
T-217	Serum paraoxonase/arylesterase 2	Q15165	PON2
T-218	Inhibitor of nuclear factor kappa-B kinase subunit beta	O14920	IKBKB
T-219	Sialin	Q9NRA2	SLC17A5
T-220	Serine/threonine-protein kinase/endoribonuclease IRE1	O75460	ERN1
T-221	CREB-binding protein	Q92793	CREBBP
T-222	Cytochrome b-245 light chain	P13498	CYBA
T-223	Granulocyte-macrophage colony-stimulating factor	P04141	CSF2
T-224	Apolipoprotein E	P02649	APOE
T-225	Apolipoprotein A-I	P02647	APOA1
T-226	Kelch-like ECH-associated protein 1	Q14145	KEAP1
T-227	Arylamine N-acetyltransferase 2	P11245	NAT2
T-228	Erythropoietin	P01588	EPO
T-229	Neurogenic locus notch homolog protein 1	P46531	NOTCH1
T-230	Tyrosine-protein kinase Fyn	P06241	FYN
T-231	Bone morphogenetic protein 2	P12643	BMP2
T-232	Osteopontin	P10451	SPP1
T-233	Eukaryotic translation initiation factor 2-alpha kinase 3	Q9NZJ5	EIF2AK3
T-234	Phospholipid-transporting ATPase ABCA1	O95477	ABCA1
T-235	Phosphoglycerate kinase 1	P00558	PGK1
T-236	Baculoviral IAP repeat-containing protein 2	Q13490	BIRC2
T-237	Linker for activation of T-cells family member 1	O43561	LAT
T-238	Transcription factor E2F1	Q01094	E2F1
T-239	Growth/differentiation factor 15	Q99988	GDF15
T-240	GTPase KRas	P01116	KRAS
T-241	E3 ubiquitin-protein ligase CBL	P22681	CBL
T-242	Nitric oxide synthase, brain	P29475	NOS1
T-243	E3 ubiquitin-protein ligase CHIP	Q9UNE7	STUB1
T-244	Cyclin-dependent kinase inhibitor 3	Q16667	CDKN3
T-245	Glutathione S-transferase theta-1	P30711	GSTT1
T-246	ETS domain-containing protein Elk-1	P19419	ELK1
T-247	Thrombospondin-1	P07996	THBS1
T-248	Corticoliberin	P06850	CRH
T-249	Plasminogen activator inhibitor 1	P05121	SERPINE1
T-250	Transcription factor 4	P15884	TCF4
T-251	L-selectin	P14151	SELL
T-252	C-X-C chemokine receptor type 4	P61073	CXCR4
T-253	Tartrate-resistant acid phosphatase type 5	P13686	ACP5
T-254	N-glycosylase/DNA lyase	O15527	OGG1
T-255	Mucin-1	P15941	MUC1
T-256	Tumor necrosis factor receptor superfamily member 11A	Q9Y6Q6	TNFRSF11A
T-257	DNA-(apurinic or apyrimidinic site) lyase	P27695	APEX1
T-258	Stathmin	P16949	STMN1
T-259	Glutathione S-transferase Mu 1	P09488	GSTM1
T-260	NKG2-D type II integral membrane protein	P26718	KLRK1
T-261	Protein kinase C theta type	Q04759	PRKCQ
T-262	Interleukin-2 receptor subunit alpha	P01589	IL2RA
T-263	Transferrin receptor protein 1	P02786	TFRC
T-264	Proteinase-activated receptor 1	P25116	F2R
T-265	Serpin H1	P50454	SERPINH1
T-266	Thrombomodulin	P07204	THBD
T-267	GA-binding protein alpha chain	Q06546	GABPA
T-268	NACHT, LRR and PYD domains-containing protein 3	Q96P20	NLRP3
T-269	Arachidonate 15-lipoxygenase	P16050	ALOX15
T-270	Interferon alpha-1/13	P01562	IFNA1
T-271	Interferon regulatory factor 1	P10914	IRF1
T-272	P-selectin	P16109	SELP
T-273	Granulocyte colony-stimulating factor	P09919	CSF3
T-274	Serine/threonine-protein kinase B-raf	P15056	BRAF
T-275	Tyrosine-protein kinase JAK2	O60674	JAK2
T-276	Serine/threonine-protein kinase mTOR	P42345	MTOR
T-277	Hypoxanthine-guanine phosphoribosyltransferase	P00492	HPRT1
T-278	Histone deacetylase 9	Q9UKV0	HDAC9
T-279	Growth-regulated alpha protein	P09341	CXCL1
T-280	Insulin-like growth factor-binding protein 3	P17936	IGFBP3
T-281	Casein kinase II subunit alpha'	P19784	CSNK2A2
T-282	Aromatase	P11511	CYP19A1
T-283	85/88 kDa calcium-independent phospholipase A2	O60733	PLA2G6
T-284	Lactotransferrin	P02788	LTF
T-285	von Hippel-Lindau disease tumor suppressor	P40337	VHL
T-286	Scavenger receptor class B member 1	Q8WTV0	SCARB1
T-287	Microtubule-associated protein 2	P11137	MAP2
T-288	FAS-associated death domain protein	Q13158	FADD
T-289	Type-1 angiotensin II receptor	P30556	AGTR1
T-290	Toll-like receptor 2	O60603	TLR2
T-291	Mitogen-activated protein kinase kinase kinase 14	Q99558	MAP3K14
T-292	Lamin-B1	P20700	LMNB1
T-293	Insulin-like growth factor II	P01344	IGF2
T-294	Peroxisome proliferator-activated receptor alpha	Q07869	PPARA
T-295	Forkhead box protein O3	O43524	FOXO3
T-296	C-reactive protein	P02741	CRP
T-297	Mitochondrial uncoupling protein 2	P55851	UCP2
T-298	Delta(14)-sterol reductase	Q14739	LBR
T-299	Calcium/calmodulin-dependent protein kinase type II subunit gamma	Q13555	CAMK2G
T-300	Steroid 17-alpha-hydroxylase/17,20 lyase	P05093	CYP17A1
T-301	Vitamin D3 receptor	P11473	VDR
T-302	High mobility group protein B1	P09429	HMGB1
T-303	Tumor necrosis factor receptor superfamily member 1A	P19438	TNFRSF1A
T-304	Dihydroorotate dehydrogenase (quinone), mitochondrial	Q02127	DHODH
T-305	Vimentin	P08670	VIM
T-306	Sigma non-opioid intracellular receptor 1	Q99720	SIGMAR1
T-307	Interleukin-13	P35225	IL13
T-308	Cyclin-dependent kinase 6	Q00534	CDK6
T-309	Trans-acting T-cell-specific transcription factor GATA-3	P23771	GATA3
T-310	Ezrin	P15311	EZR
T-311	Cholinesterase	P06276	BCHE
T-312	Cytochrome b-245 heavy chain	P04839	CYBB
T-313	Oxysterols receptor LXR-alpha	Q13133	NR1H3
T-314	Early activation antigen CD69	Q07108	CD69
T-315	Dipeptidyl peptidase 4	P27487	DPP4
T-316	Macrophage scavenger receptor types I and II	P21757	MSR1
T-317	DNA repair protein RAD51 homolog 1	Q06609	RAD51
T-318	Insulin	P01308	INS
T-319	Diamine acetyltransferase 1	P21673	SAT1
T-320	Programmed cell death protein 4	Q53EL6	PDCD4
T-321	Adenosine deaminase	P00813	ADA
T-322	Histone deacetylase 1	Q13547	HDAC1
T-323	Prothrombin	P00734	F2
T-324	Leptin	P41159	LEP
T-325	Death domain-associated protein 6	Q9UER7	DAXX
T-326	Acetylcholinesterase	P22303	ACHE
T-327	Heterogeneous nuclear ribonucleoprotein D0	Q14103	HNRNPD
T-328	Protein kinase C beta type	P05771	PRKCB
T-329	P2X purinoceptor 7	Q99572	P2RX7
T-330	Protein kinase C delta type	Q05655	PRKCD
T-331	Fibronectin	P02751	FN1
T-332	Mu-type opioid receptor	P35372	OPRM1
T-333	Myelin basic protein	P02686	MBP
T-334	Cyclic AMP-responsive element-binding protein 1	P16220	CREB1
T-335	Insulin-like growth factor I	P05019	IGF1
T-336	Calcitonin gene-related peptide 1	P06881	CALCA
T-337	C-C chemokine receptor type 1	P32246	CCR1
T-338	Haptoglobin	P00738	HP
T-339	Tumor necrosis factor ligand superfamily member 11	O14788	TNFSF11
T-340	C-type lectin domain family 4 member D	Q8WXI8	CLEC4D
T-341	Complement C1r subcomponent	P00736	C1R
T-342	Receptor-type tyrosine-protein phosphatase C	P08575	PTPRC
T-343	Complement C1s subcomponent	P09871	C1S
T-344	Killer cell lectin-like receptor subfamily B member 1	Q12918	KLRB1
T-345	C-type lectin domain family 4 member A	Q9UMR7	CLEC4A
T-346	TNF receptor-associated factor 6	Q9Y4K3	TRAF6
T-347	C-type lectin domain family 7 member A	Q9BXN2	CLEC7A
T-348	Caspase recruitment domain-containing protein 9	Q9H257	CARD9
T-349	Mucin-16	Q8WXI7	MUC16
T-350	C-type lectin domain family 4 member C	Q8WTT0	CLEC4C
T-351	Apoptosis-associated speck-like protein containing a CARD	Q9ULZ3	PYCARD
T-352	GTPase HRas	P01112	HRAS
T-353	Protein kinase C alpha type	P17252	PRKACA
T-354	Proteasome subunit beta type-8	P28062	PSMB8
T-355	Inositol 1,4,5-trisphosphate receptor type 1	Q14643	ITPR1
T-356	Inositol 1,4,5-trisphosphate receptor type 2	Q14571	ITPR2
T-357	Inositol 1,4,5-trisphosphate receptor type 3	Q14573	ITPR3
T-358	Proteasome subunit beta type-9	P28065	PSMB9
T-359	Nuclear factor of activated T-cells, cytoplasmic 2	Q13469	NFATC2
T-360	Ubiquitin-conjugating enzyme E2 D1	P51668	UBE2D1
T-361	High affinity immunoglobulin epsilon receptor subunit gamma	P30273	FCER1G
T-362	Ubiquitin-40S ribosomal protein S27a	P62979	RPS27A
T-363	Proteasome subunit beta type-6	P28072	PSMB6
T-364	Polyubiquitin-C	P0CG48	UBC
T-365	Proteasome activator complex subunit 3	P61289	PSME3
T-366	S-phase kinase-associated protein 1	P63208	SKP1
T-367	TGF-beta-activated kinase 1 and MAP3K7-binding protein 1	Q15750	TAB1
T-368	26S proteasome non-ATPase regulatory subunit 2	Q13200	PSMD2
T-369	Proteasome activator complex subunit 1	Q06323	PSME1
T-370	Intercellular adhesion molecule 3	P32942	ICAM3
T-371	26S proteasome non-ATPase regulatory subunit 13	Q9UNM6	PSMD13
T-372	26S proteasome complex subunit SEM1	P60896	SEM1
T-373	Mucin-21	Q5SSG8	MUC21
T-374	Microphthalmia-associated transcription factor	O75030	MITF
T-375	Calpain-1 catalytic subunit	P07384	CAPN1
T-376	Caspase-10	Q92851	CASP10
T-377	Tumor necrosis factor receptor superfamily member 10A	O00220	TNFRSF10A
T-378	Arachidonate 5-lipoxygenase-activating protein	P20292	ALOX5AP
T-379	7-dehydrocholesterol reductase	Q9UBM7	DHCR7
T-380	Endothelial protein C receptor	Q9UNN8	PROCR
T-381	Peroxisome proliferator-activated receptor delta	Q03181	PPARD
T-382	Sodium/calcium exchanger 1	P32418	SLC8A1
T-383	Group 10 secretory phospholipase A2	O15496	PLA2G10
T-384	Bile acid receptor	Q96RI1	NR1H4
T-385	Retinoic acid receptor RXR-alpha	P19793	RXRA
T-386	Apolipoprotein C-III	P02656	APOC3
T-387	Serotransferrin	P02787	TF
T-388	Ceruloplasmin	P00450	CP
T-389	Phospholipase D2	O14939	PLD2
T-390	Muscarinic acetylcholine receptor M3	P20309	CHRM3
T-391	Macrophage colony-stimulating factor 1	P09603	CSF1
T-392	Glucagon	P01275	GCG
T-393	Appetite-regulating hormone	Q9UBU3	GHRL
T-394	Eosinophil cationic protein	P12724	RNASE3
T-395	Glycoprotein hormones alpha chain	P01215	CGA
T-396	Cyclin-dependent kinase inhibitor 1B	P46527	CDKN1B
T-397	Immunoglobulin heavy constant epsilon	P01854	IGHE
T-398	Interleukin-6 receptor subunit alpha	P08887	IL6R
T-399	Solute carrier family 22 member 5	O76082	SLC22A5
T-400	Insulin receptor	P06213	INSR
T-401	Fibroblast growth factor receptor 2	P21802	FGFR2
T-402	Diacylglycerol kinase theta	P52824	DGKQ
T-403	Interleukin-1 receptor antagonist protein	P18510	IL1RN
T-404	Neuropilin-1	O14786	NRP1
T-405	Interleukin-5	P05113	IL5
T-406	Serum amyloid A-1 protein	P0DJI8	SAA1
T-407	von Willebrand factor	P04275	VWF
T-408	Tumor necrosis factor receptor superfamily member 11B	O00300	TNFRSF11B
T-409	Hereditary hemochromatosis protein	Q30201	HFE
T-410	Muellerian-inhibiting factor	P03971	AMH
T-411	Advanced glycosylation end product-specific receptor	Q15109	AGER
T-412	Cytochrome P450 2C19	P33261	CYP2C19
T-413	5-hydroxytryptamine receptor 1A	P08908	HTR1A
T-414	Secretin	P09683	SCT
T-415	D(2) dopamine receptor	P14416	DRD2
T-416	Prolow-density lipoprotein receptor-related protein 1	Q07954	LRP1
T-417	Histamine H1 receptor	P35367	HRH1
T-418	Beta-2-microglobulin	P61769	B2M
T-419	Apolipoprotein(a)	P08519	LPA
T-420	Fatty acid-binding protein, adipocyte	P15090	FABP4
T-421	Neural cell adhesion molecule 1	P13591	NCAM1
T-422	Serum response factor	P11831	SRF
T-423	Platelet-activating factor acetylhydrolase	Q13093	PLA2G7
T-424	Prolactin	P01236	PRL
T-425	Annexin A1	P04083	ANXA1
T-426	Urokinase plasminogen activator surface receptor	Q03405	PLAUR
T-427	Serine/threonine-protein phosphatase 2A activator	Q15257	PTPA
T-428	Tubulin beta chain	P07437	TUBB
T-429	[Protein ADP-ribosylarginine] hydrolase	P54922	ADPRH
T-430	Myelin-oligodendrocyte glycoprotein	Q16653	MOG
T-431	Histone H2B type F-S	P57053	H2BFS
T-432	Protein S100-A8	P05109	S100A8
T-433	E3 ubiquitin-protein ligase parkin	O60260	PRKN
T-434	Pentraxin-related protein PTX3	P26022	PTX3
T-435	Indoleamine 2,3-dioxygenase 1	P14902	IDO1
T-436	Nicotinamide phosphoribosyltransferase	P43490	NAMPT
T-437	Galectin-3	P17931	LGALS3
T-438	Resistin	Q9HD89	RETN
T-439	Cathepsin G	P08311	CTSG
T-440	Serine/threonine-protein kinase SIK2	Q9H0K1	SIK2
T-441	Low affinity immunoglobulin gamma Fc region receptor II-a	P12318	FCGR2A
T-442	Vitamin D-binding protein	P02774	GC
T-443	Fumarate hydratase, mitochondrial	P07954	FH
T-444	Ras-related protein Ral-A	P11233	RALA
T-445	Steroid 21-hydroxylase	P08686	CYP21A2
T-446	Gelsolin	P06396	GSN
T-447	Mitochondrial thiamine pyrophosphate carrier	Q9HC21	SLC25A19
T-448	rRNA 2'-O-methyltransferase fibrillarin	P22087	FBL
T-449	Nucleophosmin	P06748	NPM1
T-450	Cystathionine beta-synthase	P35520	CBS
T-451	U6 snRNA-associated Sm-like protein LSm2	Q9Y333	LSM2
T-452	Arylsulfatase A	P15289	ARSA
T-453	Disintegrin and metalloproteinase domain-containing protein 17	P78536	ADAM17
T-454	Splicing factor, proline- and glutamine-rich	P23246	SFPQ
T-455	Small nuclear ribonucleoprotein Sm D1	P62314	SNRPD1
T-456	Hemoglobin subunit alpha	P69905	HBA1
T-457	Non-POU domain-containing octamer-binding protein	Q15233	NONO
T-458	Ras-related protein Rab-6A	P20340	RAB6A
T-459	Heterogeneous nuclear ribonucleoproteins A2/B1	P22626	HNRNPA2B1
T-460	Integrator complex subunit 10	Q9NVR2	INTS10
T-461	Histone H4	P62805	HIST1H4A
T-462	Histone H2A type 2-C	Q16777	HIST2H2AC
T-463	Small nuclear ribonucleoprotein Sm D2	P62316	SNRPD2
T-464	Caspase-4	P49662	CASP4
T-465	cAMP-specific 3',5'-cyclic phosphodiesterase 4A	P27815	PDE4A
T-466	Reversion-inducing cysteine-rich protein with Kazal motifs	O95980	RECK
